# Supplementary material for: Selective synergistic effects of oxalic acid and salicylic acid in enhancing amino acid levels and alleviating lead stress in Zea mays L
Source: Plant Signal Behav. 2024 Sep 5;19(1):2400451. doi: 10.1080/15592324.2024.2400451 (PMC11382712; doi:10.1080/15592324.2024.2400451)
Supplement: Supplementary Table S1.xlsx [file KPSB_A_2400451_SM9809.xlsx]

## Sheet: IC 50
	Supplementary Table S1. Effect of varying concentrations of Pb on relative water content (%), shoot length (cm), and root length (cm) in plants.
	Pb	Relative Water Content (% )	Shoot Length (cm)	Root Length (cm)
	0.1 mM	151.667	16.2667	2.97667
	0.2 mM	145.88	15.4067	2.77667
	0.3 mM	141.667	15.1	2.57667
	0.4 mM	136.833	13.84	2.37667
	0.5 mM	128.667	12.4	2.25667
	0.6 mM	119	11.38	2.07667
	0.7 mM	113	10.4133	1.87667
